# Supplementary material for: Single-Round Circular Aptamer Discovery Using Bioinspired Magnetosome-Like Magnetic Chain Cross-Linked Graphene Oxide
Source: Research (Wash D C). 2024 May 1;7:0372. doi: 10.34133/research.0372 (PMC11062507; doi:10.34133/research.0372)
Supplement: Supplementary 1 — Supplementary Text Figs. S1 to S21 Table S1 and S2 [file research.0372.f1.zip]

Archive with 22 entries (22 files):
- Figure S1.tif
- Figure S10.tif
- Figure S11.tif
- Figure S12.tif
- Figure S13.tif
- Figure S14.tif
- Figure S15.tif
- Figure S16.tif
- Figure S17.tif
- Figure S18.tif
- Figure S19.tif
- Figure S2.tif
- Figure S20.tif
- Figure S21.tif
- Figure S3.tif
- Figure S4.tif
- Figure S5.tif
- Figure S6.tif
- Figure S7.tif
- Figure S8.tif
- Figure S9.tif
- RESEARCH_SI-Clean-20240401.docx
